# Supplementary material for: Cutaneous Cancer Trends in Spain: An Emerging Epidemic with Shifting Tumor Types
Source: J Clin Med. 2025 Aug 10;14(16):5654. doi: 10.3390/jcm14165654 (PMC12387036; doi:10.3390/jcm14165654)
Supplement: Supplementary file 1 [file jcm-14-05654-s001.zip]

Archive with 1 entries (1 files):
- jcm-3794646-supplementary.pdf
